# Supplementary material for: Structural Bioinformatics Applied to Acetylcholinesterase Enzyme Inhibition
Source: Int J Mol Sci. 2025 Apr 17;26(8):3781. doi: 10.3390/ijms26083781 (PMC12028328; doi:10.3390/ijms26083781)
Supplement: Supplementary file 1 [file ijms-26-03781-s001.zip]

Archive with 1 entries (1 files):
- ijms-3516681-supplementary.pdf
